# Supplementary material for: Testing hypotheses of pteraspid heterostracan feeding using computational fluid dynamics
Source: J Vertebr Paleontol. 2023 Dec 19;43(2):e2272974. doi: 10.1080/02724634.2023.2272974 (PMC11969682; doi:10.1080/02724634.2023.2272974)
Supplement: Supplemental Material [file UJVP_A_2272974_SM9497.zip]

Archive with 2 entries (2 files):
- Supplementary Data 2.xlsx
- Updated_Supplementary File 1_R3docx.docx
