# Supplementary material for: Testing hypotheses of pteraspid heterostracan feeding using computational fluid dynamics
Source: J Vertebr Paleontol. 2023 Dec 19;43(2):e2272974. doi: 10.1080/02724634.2023.2272974 (PMC11969682; doi:10.1080/02724634.2023.2272974)
Supplement: Supplemental Material [file UJVP_A_2272974_SM9497.zip › Supplementary Data 2.xlsx]

## Sheet: denticle models
Journal of Vertebrate Paleontology (JVP)
Testing hypotheses of pteraspid heterostracan feeding using computational fluid dynamics
Madleen Grohganz, Humberto G. Ferron, Zerina Johanson and Philip C.J. Donoghue
Supplementary File 2: Results of independence analyses for inlet velocity 0.5 m/s and inlet velocity 0.05 m/s
downstream.length.domain	height.domain	downstream.length.refinement	height.refinement	Mesh Element Size	Body Sizing Element Size	Body Sizing Growth Rate	Mesh defeature size	Mesh Curvature Min Size	Mesh curvature normal angle	Mesh growth rate		P12 - Mesh Nodes	P13 - Mesh Elements	P14 - mass-flow-rate	P15 - cl-op	P16 - cd-op	P56 - fd-op	P57 - fl-op		ERROR (%) fd
m	m	m	m	m	m		m	m	°					kg s^-1			N	N
Idealised model denticles anteriorly-facing (Re=1250, v=0.5m/s)
0.05	0.01	0.001875	0.00012	0.0001	1e-05	1.2	5e-07	1e-06	18	1.2		70916	138685	-3.78472e-07	-187.443	373.159	0.00650084	-0.00326547
0.1	0.01	0.001875	0.00012	0.0001	1e-05	1.2	5e-07	1e-06	18	1.2		122405	240662	0.000202954	-941.962	366.79	0.00638988	-0.01641		1.73648
0.5	0.01	0.001875	0.00012	0.0001	1e-05	1.2	5e-07	1e-06	18	1.2		535144	1058142	7.37878e-05	-4442.23	365.046	0.0063595	-0.0773885		0.477756
0.05	0.01	0.001875	0.00012	0.0001	1e-05	1.2	5e-07	1e-06	18	1.2		70916	138685	-3.78472e-07	-187.443	373.159	0.00650084	-0.00326547
0.05	0.05	0.001875	0.00012	0.0001	1e-05	1.2	5e-07	1e-06	18	1.2		314455	624956	9.18314e-06	699.828	367.51	0.00640243	0.0121918		1.53719
0.05	0.1	0.001875	0.00012	0.0001	1e-05	1.2	5e-07	1e-06	18	1.2		616870	1228781	1.37788e-06	732.72	375.037	0.00653356	0.0127648		2.00709
0.05	0.01	0.001875	0.00012	0.0001	1e-05	1.2	5e-07	1e-06	18	1.2		70916	138685	-3.78472e-07	-187.443	373.159	0.00650084	-0.00326547
0.05	0.01	0.005	0.00012	0.0001	1e-05	1.2	5e-07	1e-06	18	1.2		77184	150964	2.87837e-06	-203.882	371.444	0.00647096	-0.00355185		0.461791
0.05	0.01	0.01	0.00012	0.0001	1e-05	1.2	5e-07	1e-06	18	1.2		88606	173400	-8.06788e-06	-231.602	371.121	0.00646534	-0.00403476		0.0869436
0.05	0.01	0.001875	0.00012	0.0001	1e-05	1.2	5e-07	1e-06	18	1.2		70916	138685	-3.78472e-07	-187.443	373.159	0.00650084	-0.00326547
0.05	0.01	0.001875	0.0005	0.0001	1e-05	1.2	5e-07	1e-06	18	1.2		83826	164502	-1.11016e-05	-217.926	368.936	0.00642726	-0.0037965		1.14483
0.05	0.01	0.001875	0.001	0.0001	1e-05	1.2	5e-07	1e-06	18	1.2		100841	198532	-2.62191e-06	-171.425	367.031	0.00639408	-0.00298641		0.518993
0.05	0.01	0.001875	0.00012	5e-05	1e-05	1.2	5e-07	1e-06	18	1.2		254070	503679	4.09346e-06	-231.521	392.909	0.00684489	-0.00403335
0.05	0.01	0.001875	0.00012	8e-05	1e-05	1.2	5e-07	1e-06	18	1.2		102201	200928	7.80024e-06	-208.789	384.681	0.00670155	-0.00363733		2.13894
0.05	0.01	0.001875	0.00012	0.0001	1e-05	1.2	5e-07	1e-06	18	1.2		70916	138685	-3.78472e-07	-187.443	373.159	0.00650084	-0.00326547		3.08744
0.05	0.01	0.001875	0.00012	0.0005	1e-05	1.2	5e-07	1e-06	18	1.2		14545	26984	-1.72331e-05	487.514	449.097	0.00782375	0.00849301		16.9089
0.05	0.01	0.001875	0.00012	0.0008	1e-05	1.2	5e-07	1e-06	18	1.2		12967	23922	7.52854e-07	938.266	497.023	0.00865867	0.0163456		9.64263
0.05	0.01	0.001875	0.00012	0.0001	5e-06	1.2	5e-07	1e-06	18	1.2		82309	161283	2.82756e-06	-228.445	370.51	0.00645469	-0.00397976
0.05	0.01	0.001875	0.00012	0.0001	1e-05	1.2	5e-07	1e-06	18	1.2		70916	138685	-3.78472e-07	-187.443	373.159	0.00650084	-0.00326547		0.709976
0.05	0.01	0.001875	0.00012	0.0001	5e-05	1.2	5e-07	1e-06	18	1.2		68552	134003	-5.34942e-06	-215.918	366.477	0.00638442	-0.00376153		1.8235
0.05	0.01	0.001875	0.00012	0.0001	9e-05	1.2	5e-07	1e-06	18	1.2		68464	133831	-1.9074e-05	-214.997	367.055	0.0063945	-0.00374548		0.157665
0.05	0.01	0.001875	0.00012	0.0001	1e-05	1.1	5e-07	1e-06	18	1.2		77997	152409	5.85914e-06	-194.214	370.308	0.00645117	-0.00338342
0.05	0.01	0.001875	0.00012	0.0001	1e-05	1.2	5e-07	1e-06	18	1.2		70916	138685	-3.78472e-07	-187.443	373.159	0.00650084	-0.00326547		0.764153
0.05	0.01	0.001875	0.00012	0.0001	1e-05	1.2	1e-07	1e-06	18	1.2		70916	138685	-3.78472e-07	-187.443	373.159	0.00650084	-0.00326547
0.05	0.01	0.001875	0.00012	0.0001	1e-05	1.2	5e-07	1e-06	18	1.2		70916	138685	-3.78472e-07	-187.443	373.159	0.00650084	-0.00326547		0
0.05	0.01	0.001875	0.00012	0.0001	1e-05	1.2	1e-06	1e-06	18	1.2		70915	138684	-3.05493e-07	-187.498	372.305	0.00648596	-0.00326643		0.229516
0.05	0.01	0.001875	0.00012	0.0001	1e-05	1.2	5e-07	5e-07	18	1.2		71757	140273	-3.26842e-05	-219.383	372.901	0.00649634	-0.00382189
0.05	0.01	0.001875	0.00012	0.0001	1e-05	1.2	5e-07	1e-06	18	1.2		70916	138685	-3.78472e-07	-187.443	373.159	0.00650084	-0.00326547		0.0693018
0.05	0.01	0.001875	0.00012	0.0001	1e-05	1.2	5e-07	5e-06	18	1.2		67365	132245	-8.62296e-06	-211.21	368.727	0.00642362	-0.00367951		1.20216
0.05	0.01	0.001875	0.00012	0.0001	1e-05	1.2	5e-07	1e-06	17	1.2		71216	139234	4.98818e-06	-185.436	365.826	0.00637308	-0.00323049
0.05	0.01	0.001875	0.00012	0.0001	1e-05	1.2	5e-07	1e-06	18	1.2		70916	138685	-3.78472e-07	-187.443	373.159	0.00650084	-0.00326547		1.96529
0.05	0.01	0.001875	0.00012	0.0001	1e-05	1.2	5e-07	1e-06	19	1.2		70679	138258	9.13428e-06	-198.577	379.107	0.00660445	-0.00345942		1.56873
0.05	0.01	0.001875	0.00012	0.0001	1e-05	1.2	5e-07	1e-06	18	1.2		70916	138685	-3.78472e-07	-187.443	373.159	0.00650084	-0.00326547
0.05	0.01	0.001875	0.00012	0.0001	1e-05	1.2	5e-07	1e-06	18	1.3		71013	138911	1.37829e-06	-188.794	369.742	0.0064413	-0.00328899		0.924405
0.05	0.01	0.001875	0.00012	0.0001	1e-05	1.2	5e-07	1e-06	18	1.4		71478	139856	-1.58797e-05	-214.956	372.399	0.00648759	-0.00374476		0.713582
downstream.length.domain	height.domain	downstream.length.refinement	height.refinement	Mesh Element Size	Body Sizing Element Size	Body Sizing Growth Rate	Mesh defeature size	Mesh Curvature Min Size	Mesh curvature normal angle	Mesh growth rate		P67 - Mesh Nodes	P68 - Mesh Elements	P62 - mass-flow-rate	P63 - cl-op	P64 - cd-op	P65 - fd-op	P66 - fl-op		ERROR (%) fd
m	m	m	m	m	m		m	m	°					kg s^-1			N	N
Idealised model denticles anteriorly-facing (Re=125, v=0.05m/s)
0.05	0.01	0.001875	0.00012	0.0001	1e-05	1.2	5e-07	1e-06	18	1.2		70916	138685	9.28121e-08	-3525.05	1293.9	0.000225411	-0.000614103
0.1	0.01	0.001875	0.00012	0.0001	1e-05	1.2	5e-07	1e-06	18	1.2		122405	240662	3.47066e-05	-6146.08	1293.85	0.000225403	-0.00107071		0.00380209
0.5	0.01	0.001875	0.00012	0.0001	1e-05	1.2	5e-07	1e-06	18	1.2		535144	1058142	1.13935e-05	-19085.2	1295.95	0.000225768	-0.00332485		0.161976
0.05	0.01	0.001875	0.00012	0.0001	1e-05	1.2	5e-07	1e-06	18	1.2		70916	138685	9.28121e-08	-3525.05	1293.9	0.000225411	-0.000614103
0.05	0.05	0.001875	0.00012	0.0001	1e-05	1.2	5e-07	1e-06	18	1.2		314455	624956	8.88786e-06	-472.502	1256.77	0.000218943	-8.23149e-05		2.95435
0.05	0.1	0.001875	0.00012	0.0001	1e-05	1.2	5e-07	1e-06	18	1.2		616870	1228781	7.13942e-06	-355.819	1258.33	0.000219214	-6.19875e-05		0.123724
0.05	0.01	0.001875	0.00012	0.0001	1e-05	1.2	5e-07	1e-06	18	1.2		70916	138685	9.28121e-08	-3525.05	1293.9	0.000225411	-0.000614103
0.05	0.01	0.005	0.00012	0.0001	1e-05	1.2	5e-07	1e-06	18	1.2		77184	150964	1.18637e-06	-3527.98	1292.91	0.000225239	-0.000614613		0.0763544
0.05	0.01	0.01	0.00012	0.0001	1e-05	1.2	5e-07	1e-06	18	1.2		88606	173400	1.7181e-06	-3581.42	1292.33	0.000225137	-0.000623923		0.0453324
0.05	0.01	0.001875	0.00012	0.0001	1e-05	1.2	5e-07	1e-06	18	1.2		70916	138685	9.28121e-08	-3525.05	1293.9	0.000225411	-0.000614103
0.05	0.01	0.001875	0.0005	0.0001	1e-05	1.2	5e-07	1e-06	18	1.2		83826	164502	2.48925e-06	-3575.29	1293.13	0.000225277	-0.000622854		0.0593402
0.05	0.01	0.001875	0.001	0.0001	1e-05	1.2	5e-07	1e-06	18	1.2		100841	198532	1.47357e-06	-3521.96	1291.94	0.000225069	-0.000613563		0.0924604
0.05	0.01	0.001875	0.00012	5e-05	1e-05	1.2	5e-07	1e-06	18	1.2		254070	503679	2.50783e-06	-3556.95	1292.99	0.000225252	-0.00061966
0.05	0.01	0.001875	0.00012	8e-05	1e-05	1.2	5e-07	1e-06	18	1.2		102201	200928	1.19329e-06	-3550.31	1292.76	0.000225212	-0.000618502		0.0177832
0.05	0.01	0.001875	0.00012	0.0001	1e-05	1.2	5e-07	1e-06	18	1.2		70916	138685	9.28121e-08	-3525.05	1293.9	0.000225411	-0.000614103		0.0881367
0.05	0.01	0.001875	0.00012	0.0005	1e-05	1.2	5e-07	1e-06	18	1.2		14545	26984	7.1292e-07	-3173.59	1152.04	0.000200698	-0.000552873		12.3135
0.05	0.01	0.001875	0.00012	0.0008	1e-05	1.2	5e-07	1e-06	18	1.2		12967	23922	2.10447e-07	-2751.51	1250.35	0.000217825	-0.000479342		7.86247
0.05	0.01	0.001875	0.00012	0.0001	5e-06	1.2	5e-07	1e-06	18	1.2		82309	161283	2.90975e-06	-3574.01	1293.53	0.000225347	-0.000622631
0.05	0.01	0.001875	0.00012	0.0001	1e-05	1.2	5e-07	1e-06	18	1.2		70916	138685	9.28121e-08	-3525.05	1293.9	0.000225411	-0.000614103		0.0285833
0.05	0.01	0.001875	0.00012	0.0001	5e-05	1.2	5e-07	1e-06	18	1.2		68552	134003	3.02916e-07	-3579.76	1291.41	0.000224977	-0.000623632		0.192793
0.05	0.01	0.001875	0.00012	0.0001	9e-05	1.2	5e-07	1e-06	18	1.2		68464	133831	3.53774e-06	-3576.87	1291.75	0.000225038	-0.00062313		0.0267511
0.05	0.01	0.001875	0.00012	0.0001	1e-05	1.1	5e-07	1e-06	18	1.2		77997	152409	6.14833e-07	-3518.62	1288.33	0.000224442	-0.000612982
0.05	0.01	0.001875	0.00012	0.0001	1e-05	1.2	5e-07	1e-06	18	1.2		70916	138685	9.28121e-08	-3525.05	1293.9	0.000225411	-0.000614103		0.430139
0.05	0.01	0.001875	0.00012	0.0001	1e-05	1.2	1e-07	1e-06	18	1.2		70916	138685	9.28121e-08	-3525.05	1293.9	0.000225411	-0.000614103
0.05	0.01	0.001875	0.00012	0.0001	1e-05	1.2	5e-07	1e-06	18	1.2		70916	138685	9.28121e-08	-3525.05	1293.9	0.000225411	-0.000614103		0
0.05	0.01	0.001875	0.00012	0.0001	1e-05	1.2	1e-06	1e-06	18	1.2		70915	138684	2.48492e-08	-3525.25	1291.57	0.000225006	-0.000614138		0.180173
0.05	0.01	0.001875	0.00012	0.0001	1e-05	1.2	5e-07	5e-07	18	1.2		71757	140273	4.48722e-06	-3573.52	1292.98	0.000225252	-0.000622545
0.05	0.01	0.001875	0.00012	0.0001	1e-05	1.2	5e-07	1e-06	18	1.2		70916	138685	9.28121e-08	-3525.05	1293.9	0.000225411	-0.000614103		0.0705733
0.05	0.01	0.001875	0.00012	0.0001	1e-05	1.2	5e-07	5e-06	18	1.2		67365	132245	1.93593e-06	-3573.51	1290.78	0.000224868	-0.000622544		0.241729
0.05	0.01	0.001875	0.00012	0.0001	1e-05	1.2	5e-07	1e-06	17	1.2		71216	139234	7.64733e-07	-3525.94	1293.84	0.0002254	-0.000614256
0.05	0.01	0.001875	0.00012	0.0001	1e-05	1.2	5e-07	1e-06	18	1.2		70916	138685	9.28121e-08	-3525.05	1293.9	0.000225411	-0.000614103		0.00471139
0.05	0.01	0.001875	0.00012	0.0001	1e-05	1.2	5e-07	1e-06	19	1.2		70679	138258	1.93271e-06	-3525.18	1292.07	0.000225093	-0.000614125		0.141306
0.05	0.01	0.001875	0.00012	0.0001	1e-05	1.2	5e-07	1e-06	18	1.2		70916	138685	9.28121e-08	-3525.05	1293.9	0.000225411	-0.000614103
0.05	0.01	0.001875	0.00012	0.0001	1e-05	1.2	5e-07	1e-06	18	1.3		71013	138911	6.40561e-07	-3526.71	1294.08	0.000225442	-0.000614391		0.0137818
0.05	0.01	0.001875	0.00012	0.0001	1e-05	1.2	5e-07	1e-06	18	1.4		71478	139856	1.43448e-06	-3579.96	1293.32	0.000225311	-0.000623668		0.0582839
